# Supplementary material for: A Questionnaire Study on the Use of Complementary and Alternative Veterinary Medicine for Dogs in Sweden
Source: Vet Sci. 2021 Dec 15;8(12):331. doi: 10.3390/vetsci8120331 (PMC8704802; doi:10.3390/vetsci8120331)
Supplement: Supplementary file 1 [file vetsci-08-00331-s001.zip]

Archive with 1 entries (1 files):
- vetsci-1480504-supplementary.pdf
